# Supplementary material for: Overexpression of Heat Shock Protein 70 Improves Cardiac Remodeling and Survival in Protein Phosphatase 2A-Expressing Transgenic Mice with Chronic Heart Failure
Source: Cells. 2021 Nov 15;10(11):3180. doi: 10.3390/cells10113180 (PMC8624068; doi:10.3390/cells10113180)
Supplement: Supplementary file 1 [file cells-10-03180-s001.zip]

Archive with 1 entries (1 files):
- cells-1375624-supplementary.pdf
